# Supplementary material for: Effect of post-discharge virtual wards on improving outcomes in heart failure and non-heart failure populations: A systematic review and meta-analysis
Source: PLoS One. 2018 Apr 30;13(4):e0196114. doi: 10.1371/journal.pone.0196114 (PMC5927407; doi:10.1371/journal.pone.0196114)
Supplement: S2 Table — (XLSX) [file pone.0196114.s002.xlsx]

## Sheet: Operational Definition of VW
Operational Definition of Post-discharge Virtual Ward
A community-based model of care for individuals deemed high risk of future hospital readmissions as per clinical criteria and/or predictive modeling.
A post-discharge virtual ward is a pre-emptive health intervention, in which high-risk patients are offered hospital level monitoring, within the community.
The intensive level of care provided by the VW is intended to improve the health status of patients and reduce their risk of hospital readmissions.
Care may be delivered through health care professionals in the patient’s home, through telephone or at a local clinic.
Integrated, explicit longitudinal involvement of interdisciplinary team in patient care.
The composition of a VW team may vary according to patient needs within the community; however, requires the representation of at least two health professions.
May incorporate aspects of telemonitoring, case management and home visits; however, the overall level of patient care much higher than that of each individually.
Operational Definition of Telemonitoring
Telemonitoring is the use of computer technology and telephone data transmission to monitor patients’ physiologic parameters and/or self-reported health with the goal of alerting clinicians to possible patient decompensation, providing the opportunity for early intervention before becoming severely ill or requiring hospitalization.
Operational Definition of Case Management
Case management is the use of telephone calls and home visits, by which a single point of contact, usually by a specialist nurse, provides care coordination and patient advocacy.

## Sheet: Non VW Exclusions
First Author	Last Author	Journal	Year	n	Title	Include?	Primary reason for exclusion?	Description
Abad-Corpa,E	Vivo-Molina,C	Journal of Clinical Nursing	2013	143	Evaluation of the effectiveness of hospital discharge planning and follow-up in the primary care of patients with chronic obstructive pulmonary disease	N	Not virtual ward.	A community based model of care for high-risk patient population. Nurse-led initiative involving home visits and telephone contact. No integrated, explicit or implicit longitudinal involvement of inteterdisciplinary team. Does not reflect hospital level of patient monitoring.
Balaban,RB	Ross-Gegnan,D	Journal of General Internal Medicine	2015	1937	A Patient Navigator Intervention to Reduce Hospital Readmissions among High-Risk Safety-Net Patients: A Randomized Controlled Trial	N	Not virtual ward. Case management	A community based model of care for high-risk patient population. Intervention, exercised through single point of patient contact, assists patient in navigation of health system. No integrated, explicit or implicit longitudinal involvement of inteterdisciplinary team. Does not reflect hospital level of patient monitoring.
Benatar, D	Avitall, B	Archives of Internal Medicine	2003	216	Outcomes of CHF	N	Not virtual ward. Telemonitoring.	A community based model of care for high-risk patient population. An advance practice nurse led-initiaitve. While no explict longitudinal involvement of interdisciplinary team, collaboration with a cardiology fellow and cardiologist attending is mentioned, the degree of involvement is not explicitly outlined. Does reflect hopsital level of patient monitoring.
Bentley, CL	Hawley, MS	Trials	2014	63	A pilot ranodmised controlled trial of a telehealth intervention in patients with chronic obstructive pulmonary disease: challenges of clinician-led data collection	N	Not virtual ward. Telemonitoring.	A community based model of care for high-risk patient population. No integrated or longitudinal involvement of interdisciplinary team. Does not reflect hospital level of monitoring. intervention; Comparing face-to-face appointments to remote telehealth.
Chaudhry, SI	Krumholz, HM	NEJM	2010	1653	Telemonitoring in patients with HF	N	Not virtual ward. Telemonitoring.	A community based model of care for patient management. A telephone-based interactive voice- response system that collected daily information about symptoms and weight that was reviewed by the patients’ clinicians. No integrated, explicit or implicit longitudinal involvement of interdisiplinary team.
Cleland, JG	Balk, AH	Journal of the American College of Cardiology	2005	426	Noninvasive home telemonitoring for patients with heart failure at high risk of recurrent admission and death: the Trans-European Network-Home-Care Management System (TEN-HMS) study	N	Not virtual ward. Telemonitoring.	A community based model of care for high-risk patient population. A nurse-led initiative in which patient parameters and health status were tracked remotely daily. No integrated of longitudinal involvement of an interdisciplinary team was stated; however, involvement of patient's primary care physician implied although the degree not specified. Does reflect hospital level of monitoring.
Courtney, M	Hamilton, K	Journal of the American Geriatrics Society	2009	128	Fewer emergency readmissions and better QOL for older adults at risk of hospital readmission: a randomized controlled trial to determine the effectiveness of a 24-week exercise and telephone-follow-up program	N	Not virtual ward. Home visits	A community based model of care for patient management. Nurse-led home visits. No integrated or longitudinal involvement of other health disiplines. Does not reflect hospital level of monitoring. Desired outcomes not reported.
Dansky, KH	Bowles, K	Clinical Nursing Research	2008	284	Impact of telehealth on clinical outcomes in patients with HF	N	Not virtual ward. Telemonitoring.	A community based model of care for high-risk patient population. A nurse-led initiative in which patient parameters and health status were tracked remotely. No integrated of longitudinal involvement of an interdisciplinary team was stated. Frequency of patient monitoring not specified to reflect hospital level of monitoring.
Dar, O	Cowie, MR	European Journal of Heart Failure	2009	182	A randomized trial of home telemonitoring in a typical elderly heart failure population in North West London: Results of the Home-HF study	N	Not virtual ward. Telemonitoring.	A community based model of care for high-risk patient population. Heart failure nurse-led initiative in which patient parameters and status were monitored remotely. Deviations were directly adressed by nurse, or patient was referred to specific health services. No regular or longitudinal involvement of other health disciplines explicitly stated. Does reflect hospital level of patient monitoring.
Douglas, SL	Montenegro, H	American Journal of Critical Care	2007	334	Chronically critically ill patients: health-related quality of life and resource use after a disease management intervention	N	Not virtual ward	A community based model of care for patient management. Nurse-led initiative of patient assessment and care coordination. No integrated or longitudinal involvement of other health disiplines; however, collaboration with Does reflect hospital level of monitoring.
Florea,VG	Anand,IS	Current Heart Failure Reports	2011	1653	Clinical trial report: Reevaluating telemonitoring in heart failure	N	Not virtual ward. Telemonitoring.	A community based model of care for patient management. A telephone-based interactive voice- response system that collected daily information about symptoms and weight that was reviewed by the patients’ clinicians. No integrated, explicit or implicit longitudinal involvement of interdisiplinary team.
Harrison, MB	Graham, ID	Medical Care	2002	200	Quality of life of individuals with heart failure: a randomized trial of the effectiveness of two models of hospital-to-home transition	N	Not virtual ward	A community based model of care for high-risk patient population. Heart failure nurse-led initiative in which patients had a single point of contact for health-related support and education. No regular or longitudinal involvement of other health disciplines explicitly stated. Does reflect hospital level of patient monitoring.
Jerant,AF	Nesbitt,TS	Home Health Care Services Quarterly	2003	37	A randomized trial of telenursing to reduce hospitalization for heart failure: patient-centered outcomes and nursing indicators	N	Not virtual ward. Telemonitoring	A community based model of care for patient management. A nurse-led intervention of remote patient assessment and education. No integrated, explicit or implicit longitudinal involvement of interdisiplinary team. Does not reflect hospital level of patient monitoring.
Kind, AJ	Asthana, S	Health Affairs	2012	708	Low-cost transitional care with nurse managers making mostly phone contact with patients cut rehospitalization at A VA hospital	N	Not virtual ward	A community based model of care for high-risk patient population. Nurse-led initiative involving infrequent telephone contacts in the post-discharge period. No integrated, explicit or implicit longitudinal involvement of interdisiplinary team. Does not reflect hospital level of patient monitoring.
Konstam,V	Konstam, MA	Journal of Cardiac Failure	2011	188	Health-related quality of life in a multicenter randomized controlled comparison of telephonic disease management and automated home monitoring in patients recently hospitalized with heart failure: SPAN-CHF II trial	N	Not virtual ward	A community based model of care for high-risk patient population. Nurse-led initiative involving remote monitoring of patient physiologic paramaters and health status. No integrated, explicit or implicit longitudinal involvement of interdisiplinary team. Does not reflect hospital level of patient monitoring.
Kulshreshtha, A	Watson, AJ	International Journal of Telemedicine and Applications	2010	150	Use of remote monitoring to improve outcomes in patients with heart failure: A pilot trial	N	Not virtual ward. Telemonitoring.	A community based model of care for high-risk patient population. Nurse-led initiative involving remote monitoring of patient physiologic paramaters and health status. No integrated, explicit or implicit longitudinal involvement of interdisiplinary team. Does not reflect hospital level of patient monitoring.
Kwok, T	Griffith, S	Journal of Clinical Nursing	2008	105	A randomized controlled trial of a community nurse-supported hospital discharge programme in older patients with chronic heart failure	N	Not virtual ward. Case management	A community based model of care for high-risk patient population. A community nurse-led initiative involving remote monitoring and home visits of recently discharged patients. No integrated, explicit longitudinal involvement of interdisiplinary team; however, collaboration with a geriatrician and cardiologist is referred- the degree of this is not reported. Does reflect hospital level of patient …
Lawlor, M	O'Donnell, R	interational Journal of COPD	2009	246	Early discharge care with ongoing follow-up support may reduce hospital readmissions in COPD	N	Hospital at home	A community based model of care for high-risk patient population. Intervention provides patient care in the community in lieu of hospital admission.
Li,J	Zhai,H	Peritoneal Dialysis International	2014	135	Effects of post-discharge nurse-led telephone supportive care for patients with chronic kidney disease undergoing peritoneal dialysis in China: a randomized controlled trial	N	Case Management	A community based model of care for high-risk patient population. Nurse-led initiative in which patients had a single point of contact for health-related support and education. No regular or longitudinal involvement of other health disciplines explicitly stated. Does reflect hospital level of patient monitoring.
Lopez Cabezas,C	Homs Peipoch,E	Farmacia Hospitalaria	2006	134	Randomized clinical trial of a postdischarge pharmaceutical care program vs regular follow-up in patients with heart failure	N	Not virtual ward. Educational intervention	Pharmacist led patient education. No regular or longitudinal involvement of other health disciplines explicitly stated. Does reflect hospital level of patient monitoring.
McCauley, KM	Naylor, MD	Disease Management	2006	118	Advanced practice nurse strategies to improve outcomes and reduce cost in elders with heart failure	N	Not virtual ward. Case Management	A community based model of care for high-risk patient population. Heart failure nurse-led initiative in which patients had a single point of contact for health-related support and education. No regular or longitudinal involvement of other health disciplines explicitly stated. Does reflect hospital level of patient monitoring.
Naylor, MD	Schwartz, JS	Journal of the American Geriatrics Society	2004	239	Transitional care of older adults hospitalized with heart failure: a randomized, controlled trial [corrected] [published erratum appears in J AM GERIATR SOC 2004 Jul;52(7):1228]		Not virtual ward.	A community based model of care for high-risk patient population. Heart failure nurse-led initiative in which patients had a single point of contact for health-related support and education. No regular or longitudinal involvement of other health disciplines explicitly stated. There is reference to collaboration with patient's primary care provider and other multidisciplinary team members; hoever,…
Naylor, MD	McCauley, KM	Journal of Cardiovascular Nursing	1999	202	The effects of a discharge planning and home follow-up intervention on elders hospitalized with common medical and surgical cardiac conditions	N	Not virtual ward.	A community based model of care for high-risk patient population. Nurse-led initiative in which patients had a single point of contact for health-related support and education.Incoorporates telemonitoring and home visits. No regular or longitudinal involvement of other health disciplines explicitly stated. Does reflect hospital level of patient monitoring.
Riegel, B	Unger, A	Archives of Internal Medicine	2002	358	Effect of a standardized nurse case-management telephone intervention on resource use in patients with chronic heart failure	N	Not virtual ward.	A community based model of care for high-risk patient population. Heart failure nurse-led initiative in which patients had a single point of contact for health-related support and education. No regular or longitudinal involvement of other health disciplines explicitly stated. There is reference to collaboration with patient's primary care provider and other multidisciplinary team members; however…
Scherr, D	Fruhwald, FM	Journal of Medical Internet Research	2009	120	Effect of home-based telemonitoring using mobile phone technology on the outcome of heart failure patients after an episode of acute decompensation: randomized controlled trial	N	Not virtual ward. Telemonitoring	A community based model of care for high-risk patient population. Single physician-led initiative in which patient parameters were monitored remotely. No regular or longitudinal involvement of other health disciplines explicitly stated. Does not reflect hospital level of patient monitoring.
Schwarz,KA	Litman,G	Progress in Cardiovascular Nursing	2008	102	Telemonitoring of heart failure patients and their caregivers: a pilot randomized controlled trial	N	Not virtual ward. Telemonitoring	A community based model of care for high-risk patient population. Heart faiure nurse-led initiative in which patients had a single point of contact for health-related support and education through remote telemonitoring and in-person visits. No regular or longitudinal involvement of other health disciplines explicitly stated. Does nto reflect hospital level of monitoring.
Sorknaes,AD	Ostergaard,B	Journal of Telemedicine & Telecare	2013	266	The effect of real-time teleconsultations between hospital-based nurses and patients with severe COPD discharged after an exacerbation	N	Not virtual ward. Telemonitoring	A community based model of care. Nurse-led intervention. Daily teleconsultation between patient and nurse discussing patient status and current treatment plan for one week. No integrated, explicit longitudinal involvement of other health disciplines. Does reflect hospital level monitoring.
Sorknaes,AD	Hansen-Nord,M	Clinical Respiratory Journal	2011	100	Nurse tele-consultations with discharged COPD patients reduce early readmissions - an interventional study	N	Not virtual ward. Telemonitoring	A community based model of care. Nurse-led intervention. Daily teleconsultation between patient and nurse discussing patient status and current treatment plan for one week. No integrated, explicit longitudinal involvement of other health disciplines. Does not reflect hospital level monitoring.
Vitacca, M	Scalvini, S	European Respiratory Journal	2009	240	Tele-assistance in chronic respiratory failure patients: a randomised clinical trial		Not virtual ward. Telemonitoring	A community based model of care for high-risk patient population. Single clinician-led initiative in which patient parameters were monitored remotely. No regular or longitudinal involvement of other health disciplines explicitly stated. Does reflect hospital level of patient monitoring.
Wakefield,BJ	Rosenthal,GE	Telemedicine Journal	2008	148	Evaluation of home telehealth following hospitalization for heart failure: a randomized trial	N	Not virtual ward. Telmonitoring	A community based model of care for high risk patient population. Nurse-led initiative in which patients were monitored via telephone contact. No regular or longitudinal involvement of other health disciplines explicitly stated. Does not reflect hospital level of patient monitoring.
Wong, FKY	Lee,R	Journal of Advanced Nursing	2008	166	Can home visits help reduce hospital readmissions? Randomized controlled trial	N	Not Virtual Ward. Home Visits	A community based model of care. Nurse-led patient suveillence and management through home visits. No regular or longitudinal involvement of other health disciplines explicitly stated. Does not reflect hospital level of patient monitoring..
Woodend, AK	Struthers, C	Heart and Lung	2008	249	Telehome monitoring in patients with cardiac disease who are at high risk of readmission	N	Not virtual ward. Telemonitoring	A community based model of care. Nurse-led patient suveillence and management through remote monitoring of physiologic paramaters. No regular or longitudinal involvement of other health disciplines explicitly stated. Does not reflect hospital level of patient monitoring..

## Sheet: Updated Full Text Review
Prioritizing Exclusion Criteria: 1) Not an RCT; 2) Patient population not post-discharge; 3) Not the specified intervention; 4) Not the specified outcomes
First Author	Last Author	Journal	Year	n	Title	Include?	Primary reason for exclusion	Included	Not an RCT	Patient population not post-discharge	Not a Virtual Ward	No usual care comparater	Does not include the specified outcomes	Duplicate Cohort	Other (Editorial/Protocol Manuscript/Review/Conference Abstract/ Case Report/Case Study)
Abad-Corpa,E	Vivo-Molina,C	Journal of Clinical Nursing	2013	143	Evaluation of the effectiveness of hospital discharge planning and follow-up in the primary care of patients with chronic obstructive pulmonary disease	N	Not virtual ward.				1
Angermann, CE	Ertl, G	Circulation	2012		Mode of action and effects of standardized collaborative disease management on mortality and morbidity in patients with sysolic heart failure the interdisciplinary network for heart failure (INH) study	Y		1
Antoniades, NC	McDonald, CF	Telemedicine Journal	2012		Pilot study of remote monitoring in COPD	N	Patient population not post-discharge			1
Antonicelli, R	Parati, G	Journal of Telemedicine and Telecare	2008		Impact of telemonitoring at home on the management of elderly patients with CHF	Y		1
Avlund, K	Lundemark, H	Scandinavian Journal of Occupational Therapy	2002		Effects of comprehensive follow-up home visits after hospitalization on functional ability and readmissions among old patients: a randomized controlled trial.	N	Not the identified patient group.			1
Balaban,RB	Ross-Gegnan,D	Journal of General Internal Medicine	2015	1937	A Patient Navigator Intervention to Reduce Hospital Readmissions among High-Risk Safety-Net Patients: A Randomized Controlled Trial	N	Not virtual ward. Fitting criteria for case management				1
Balk, AH	Leenders, CM	European Journal of Heart Failure	2008		Tele-guidance of chronic HF patients enhances knowledge about the disease. A multicentre, randomised controlled study	N	Patient population not post-discharge			1
Bekelman, DB	Rumsfeld, JS	JAMA Internal Medicine	2015		Primary results of the patient-centered disease management for heart failure study: a randomized clinical trial	N	Patient population not post-discharge			1
Benatar, D	Avitall, B	Archives of Internal Medicine	2003	216	Outcomes of CHF	N	Not virtual ward.				1
Bentley, CL	Hawley, MS	Trials	2014	63	A pilot ranodmised controlled trial of a telehealth intervention in patients with chronic obstructive pulmonary disease: challenges of clinician-led data collection	N	Not virtual ward. Fitting criteria for telemonitoring.				1
Berger, R	Pacher, R	Journal of the American College of Cardiology	2010		N-Terminal Pro-B-Type Natriuretic Peptide-Guided, Intensive Patient Management in Addition to Multidisciplinary Care in Chronic Heart Failure. A 3-Arm, Prospective, Randomized Pilot Study	N	Not an RCT		1
Berkhof, FF	Kerstjens, HA	Respirology	2014	101	Telemedicine, the effect of nurse-initiated telephone follow up, on health status and health-care utilization in COPD patients: A randomized trial	N	Patient population not post-discharge			1
Berman, SJ	Jordan, PJ	Telemedicine Journal	2011	44	Home-based preventative care in high-risk dialysis patients: a pilot study	N	Patient population not post-discharge			1
Blum,K	Gottlieb, SS	Journal of Cardiac Failure	2014	204	The effect of a randomized trial of home telemonitoring on medical costs, 30-day readmissions, mortality, and health-related quality of life in a cohort of community-dwelling heart failure patients	N	Patient population not post-discharge			1
Bowles, KH	Horowitz, DA	Journal of Telemedicine and Telecare		303	A comparison of in-person home care, home care with telephone contact and home care with telemonitoring for disease management	N	Patient population not post-discharge			1
Boyne, J	Tehaf Investigators	European Journal of Heart Failure	2012	382	Tailored telemonitoring in patients with HF: results of a multicentre randomized controlled trial.	N	Patient population not post-discharge			1
Browining, SV	Todd, D	Home Healthcare Nurse	2011	24	Telehealth monitoring: a smart investmentment for home care patients with healrt failure?	N	Not an RCT		1
Brunetti, ND	Di Biase, M	International Journal of Cardiology	2014		Remote tele-medicine cardiologist support for care manager nursing of chronic cardiovascular disease: preliminary report	N	Patient population not post-discharge			1
Caplan, GA	Abraham, K	Journal of the American Geriatrics Society	2004		A randomized, controlled trial of CGA and multidisciplinary intervention after discharge of elderly form the emergency department- the DEED II study	Y		1
Cargill, A	Watson, AR	Peitoneal Dialysis International	2003		Telecare support for patients undergoing chronic peritoneal dialysis	N	Patient population not post-discharge			1
Chau, JP	Chick, YL	International Journal of Medical Informatics	2012	40	A feasibility study to investigate the acceptability and potential effectiveness of a telecare service for older people with chronic obstructive pulmonary disease	N	Patient population not post-discharge			1
Chaudhry, SI	Krumholz, HM	NEJM	2010	1653	Telemonitoring in patients with HF	N	Not virtual ward. Fitting criteria for telemonitoring.				1
Chen, SH	Wu, MS	Nephrology Dialysis Transplantation	2011		The impact of self-management upport on the progression of CKD: a prospective randomized controlled trial	N	Patient population not post-discharge			1
Chen, YH	Chen, MF	Journal of International Medical Research	2010	550	Assessment of the clinical outcomes and cost-effectiveness of the management of systolic heart failure in Chinese patients using a home-based intervention	N	Not an RCT		1
Chuang, C	Rich, J	Population Health Management	2011		Enhancing cost-effective care with a patient-centric coronary obstructive pulmonary disease program	N	Patient population not post-discharge			1
Cleland, JG	Balk, AH	Journal of the American College of Cardiology	2005	426	Noninvasive home telemonitoring for patients with heart failure at high risk of recurrent admission and death: the Trans-European Network-Home-Care Management System (TEN-HMS) study	N	Not virtual ward.				1
Cleland, JGF	Goode, KM	European Journal of Heart Failure	2009		Telemonitoring for heart failure: The only feasible option for good universal care?	N	Editorial								1
Courtney, M	Hamilton, K	Journal of the American Geriatrics Society	2009	128	Fewer emergency readmissions and better QOL for older adults at risk of hospital readmission: a randomized controlled trial to determine the effectiveness of a 24-week exercise and telephone-follow-up program	N	Not virtual ward. Home visits.				1
Cowie, MR		The Lancet	2014		Telemonitoring implants for patients with heart failure	N	Editorial								1
Creason, H		Lippincott's Case Management	2001		CHF telemanagement clinic	N	No usual care comparator					1
Cui, Y	Forget, EL	Healthcare Policy	2013	179	Economic evaluation of Manitoba Health Lines in the management of congestive heart failure	N	Patient population not post-discharge			1
Dale, J	Tolley, K	Journal of Telemedicine and Telecare	2003	55	An evaluation of the west Surrey telemedicine monitoring project	N	Patient population not post-discharge			1
Dansky, KH	Bowles, K	Clinical Nursing Research	2008	284	Impact of telehealth on clinical outcomes in patients with HF	N	Not virtual ward. Fitting criteria for telemonitoring.				1
Dar, O	Cowie, MR	European Journal of Heart Failure	2009	182	A randomized trial of home telemonitoring in a typical elderly heart failure population in North West London: Results of the Home-HF study	N	Not virtual ward. Fitting criteria for telemonitoring.				1
Davis, E			2011	?	Patient telemonitoring: valley home care's journey	N	Not an RCT		1
Desai, AS	Stevenson, LW	NEJM	2010		Connecting the circle from home to heart-failure disease management	N	Editorial								1
de Toledo, P	Hernandez, C	IEEE Transactions	2006	157	Telemedicine experience for chronic care in COPD	N	Patient population not post-discharge.			1
Dendale, O	Hansen, D	European Journal of Heart Failure	2012		Effect of a telemonitoring-facilitated collaboration between general practitioner and heart failure clinic on mortality and rehospitalization rates in severe heart failure: the TEMA-HF 1 (TElemonitoring in the MAnagement of Heart Failure) study	Y		1
de Vries, AE	Hillege, HL	BMC Health Services Research	2011		The value of INnovative ICT guided disease management combined with Telemonitoring in OUtpatient clinics for Chronic Heart failure patients. Design and methodology of the IN TOUCH study: a multicenter randomised trial	N	Protocol Manuscript								1
Dhalla, IA	Laupacis, A	JAMA	2014		Effect of a postdischarge virtual ward on readmission or death for high-risk patients: a randomized clinical trial	Y		1
Dierckx, R	Vanderheyden, M	Internatioanl Journal of Cardiology	2014		Integration of remote monitoring of device diagnostic parameters into a multidisciplinary heart failure management program	N	Not an RCT		1
Dinesan, B	Ehlers, L	Journal of Telemedicine and Telecare	2012		Using preventive home monitoring to reduce hospital admission rates and reduce costs: a case study of telehealth among chronic obstructive pulmonary disease patients	N	Patient population not post-discharge.			1
Dorr, DA	Donnelly, SM	Journal of the American Geriatrics Society	2008	3432	The effect of technology-supported, multidisease care management on the mortality and hospitalization of seniors	N	Not an RCT		1
Douglas, SL	Montenegro, H	American Journal of Critical Care	2007	334	Chronically critically ill patients: health-related quality of life and resource use after a disease management intervention	N	Not virtual ward				1
Erich, J		EMS World	2013		MIH approach proves positive for Chicago CHF trial. Collaboration seems to be cutting readmissions, improving experiences	N	Author Commentary								1
Fan VS	Niewoehner,DE	Annals of Internal Medicine	2012	426	A comprehensive case management programme to prevent chronic obstructive pulmonary disease hospitalisations	N	Patient population not post-discharge			1
Farrero,E	Manresa, F	Chest	2001		Impact of a hospital-based home-care program on the management of COPD patients receiving long-term oxygen therapy	N	Patient population not post-discharge			1
Florea,VG	Anand,IS	Current Heart Failure Reports	2011	1653	Clinical trial report: Reevaluating telemonitoring in heart failure	N	Not virtual ward. Fitting criteria for telemonitoring.				1
Fursse,J	Findlay,G	Journal of Telemedicine and Telecare	2008	30	Early experience in using telemonitoring for the management of chronic disease in primary care	N	Patient population not post-discharge			1
Gambetta, M	Arena, R	Progress in Cardiovascular Nursing	2007		Impact of the implementation of telemanagement on a disease management program in an elderly heart failure cohort	N	Patient population not post-discharge			1
Garcia-Aymerich,J	Roca, J	Respitatory Medicine	2007		Effects of an integrated care intervention on risk factors of COPD readmission	N	Desired outcomes not reported						1
Gellis, ZD	Ten Have, T	Gerontologist	2012	102	Outcomes of a telehealth intervention for homebound older adults with heart or chronic respiratory failure: a randomized controlled trial	N	Patient population not post-discharge			1
Giordano, A	Agostoni, I	Telemedicine Journal	2013		Home-based telesurveillance program in chronic heart failure: effects on clinical status and implications for 1-year prognosis	N	Desired outcomes not reported						1
Giordano, A	Gilisenti, F	Internatioanl Journal of Cardiology	2009		Multicenter randomised trial on home-based telemanagement to prevent hospital readmission of patients with chronic heart failure	Y		1
Giordano, A	Scalvini, S	Journal of Telemedicine and Telecare	2011		Home-based telemanagement in chronic heart failure: an 8-year single-site experience	N	Follow-up of Giordana 2009							1
Griffiths, P		Evidence Based Nursing	2004		Advanced practice nurse directed transitional care reduced readmission or death in elderly patients admitted to hospital with heart failure	N	Author Commentary								1
Gottlieb,S	Blu,K	Disease Management and Health Outcomes	2006		Coordinated care, telemonitoring, and the therapeutic relationship: Heart failure management in the United States	N	Review								1
Haggerty, MC	Nair, S	Chest	1991		Respi-Care: an innovative home care program for the patient with chronic obstructive pulmonary disease	N	Patient population not post-discharge			1
Harrison, MB	Graham, ID	Medical Care	2002	200	Quality of life of individuals with heart failure: a randomized trial of the effectiveness of two models of hospital-to-home transition	N	Not virtual ward				1
Henderson,C	Newman,SP	BMJ	2013		Cost effectiveness of telehealth for patients with long term conditions (Whole Systems Demonstrator telehealth questionnaire study): nested economic evaluation in a pragmatic, cluster randomised controlled trial.[Erratum appears in BMJ. 2013;346:j2065]	N	Patient population not post-discharge			1
Hernandez, C	Narsavage, GL		2014		Delivering telemedicine interventions in chronic respiratory disease	N	Review								1
Hindricks, G	Sogaard, P	Lancet	2014	664	Implant-based multiparameter telemonitoring of patients with heart failure (IN-TIME): a randomised controlled trial	N	Patient population not post-discharge			1
Hoban, MB	Chernick, M	Home Healthcare Nurse	2013	80	The Effect of Telemonitoring at Home	N	Patient population not post-discharge			1
Holland, A		Journal of Physiotherapy	2013		Telehealth reduces hospital admission rates in patients with COPD	N	Author Commentary								1
Huntington, MK	Saloum, H	South Dakota Medicine	2013	98	Hospital-to-Home: a hospital readmission reduction program for congestive heart failure	N	Not an RCT		1
Hurst, JR	Wedzicha, JA	Primary Care Respiratory Journal	2010		Use and utility of a 24-hour telephone support service for 'high risk' patients with COPD	N	Patient population not post-discharge			1
Jarad,NA	Sund,ZM	Journal of Telemedicine and Telecare	2011	70	Telemonitoring in chronic obstructive airway disease and adult patients with cystic fibrosis	N	Patient population not post-discharge			1
Jerant,AF	Nesbitt,TS	Home Health Care Services Quarterly	2003	37	A randomized trial of telenursing to reduce hospitalization for heart failure: patient-centered outcomes and nursing indicators	N	Not virtual ward. Fitting criteria for telemonitoring.				1
Jodar-Sanchez, F	Barrot, E	Journal of Telemedicine and Telecare	2013	45	Implementation of a telehealth programme for patients with severe chronic obstructive pulmonary disease treated with long-term oxygen therapy	N	Patient population not post-discharge			1
Johnston, B	Sousa, KH	Archives of Family Medicine	2000	212	A randomized trial of telenursing to reduce hospitalization for heart failure: patient-centered outcomes and nursing indicators	N	Patient population not post-discharge			1
Junais,A	Stephenson,G	Journal of Telemedicine and Telecare	2012		Telemonitoring, COPD and cough counting	N	Author Commentary								1
Kane, RL	Flood, S	Journal of the American Geriatrics Society	2006		The effects of a variant of the program for all-inclusive care of the elderly on hospital utilization and outcomes	N	Patient population not post-discharge			1
Kantesaria, P		American Journal of Pharmacy Benefits	2014		Personal medical liaison to help transition between hospital and home	N	Author Commentary								1
Kashem, A	Bove,AA	Journal of Cardiac Failure	2008		Managing heart failure care using an internet-based telemedicine system	N	Patient population not post-discharge			1
Kashem, A	Bove,AA	Current Cardiology Reports	2006	?	Management of heart failure patients using telemedicine communication systems	N	Patient population not post-discharge			1
Kenealy, TW	Rea, HH	PLoS ONE	2015		Telecare for diabetes, CHF or COPD: Effect on quality of life, hospital use and costs. A randomised controlled trial and qualitative evaluation	N	Patient population not post-discharge			1
Kind, AJ	Asthana, S	Health Affairs	2012	708	Low-cost transitional care with nurse managers making mostly phone contact with patients cut rehospitalization at A VA hospital	N	Not virtual ward.				1
Ko, FWS	Hui, DSC	Respiratory Medicine	2014		COPD care programme can reduce readmissions and in-patient bed days	N	Not an RCT.		1
Kobb,R	Kline,S	Telemedicine Journal	2003		Enhancing elder chronic care through technology and care coordination: report from a pilot	N	Patient population not post-discharge			1
Koehler, F	Anker,SD	Circulation	2011	710	Impact of remote telemedical management on mortality and hospitalizations in ambulatory patients with chronic heart failure: the telemedical interventional monitoring in heart failure study	N	Patient population not post-discharge			1
Koehler, F	Anker, SD	International Journal of Cardiology	2012	710	Telemedicine in heart failure: pre-specified and exploratory subgroup analyses from the TIM-HF trial	N	Patient population not post-discharge			1
Koehler, F	Anker,SD	Journal of the American College of Cardiology	2006		Noninvasive Home Telemonitoring: The Trans-European Network-Home-Care Management System	N	Author Commentary								1
Konstam,V	Konstam, MA	Journal of Cardiac Failure	2011	188	Health-related quality of life in a multicenter randomized controlled comparison of telephonic disease management and automated home monitoring in patients recently hospitalized with heart failure: SPAN-CHF II trial	N	Not virtual ward				1
Krum, H	Tonkin, A	Cardiovascular Therapeutics	2013	405	Telephone support to rural and remote patients with heart failure: the Chronic Heart Failure Assessment by Telephone (CHAT) study	N	Patient population not post-discharge			1
Krumholz, HM		Annals of Internal Medicine	2011		Telemonitoring did not reduce readmissions or mortality in patients recently hospitalized for heart failure	N	Author Commentary								1
Kulshreshtha, A	Watson, AJ	International Journal of Telemedicine and Applications	2010	150	Use of remote monitoring to improve outcomes in patients with heart failure: A pilot trial	N	Not virtual ward. Fitting criteria for telemonitoring.				1
Kurtz, B	Bauer, F	Journal of Telemedicine and Telecare	2011		Automated home telephone self-monitoring reduces hospitalization in patients with advanced heart failure	N	Patient population not post-discharge			1
Kwok, T	Griffith, S	Journal of Clinical Nursing	2008	105	A randomized controlled trial of a community nurse-supported hospital discharge programme in older patients with chronic heart failure	N	Not virtual ward. Case management				1
Kwok, T	Woo, J	Journal of the American Geriatrics Society	2004	140	A randomized, controlled trial of an intensive community nurse-supported discharge program in preventing hospital readmissions of older patients with chronic lung disease	N	Patient population not post-discharge			1
Lawlor, M	O'Donnell, R	interational Journal of COPD	2009	246	Early discharge care with ongoing follow-up support may reduce hospital readmissions in COPD	N	Not virtual ward. Hospital at home				1
Leung, DY	Hui, MM	Clinical Interventions in Aging	2015		The effect of a virtual ward program on emergency services utilization and quality of life in frail elderly patients after discharge: a pilot study	N	Not an RCT		1
Lewis,KE	Lewis,L	Journal of Telemedicine and Telecare	2010	40	Home telemonitoring and quality of life in stable, optimised chronic obstructive pulmonary disease	N	Patient population not post-discharge			1
Lewis,KE	Lewis,L	Journal of COPD	2010	40	Does home telemonitoring after pulmonary rehabilitation reduce healthcare use in optimized COPD? A pilot randomized trial	N	Patient population not post-discharge			1
Li,J	Zhai,H	Peritoneal Dialysis International	2014	135	Effects of post-discharge nurse-led telephone supportive care for patients with chronic kidney disease undergoing peritoneal dialysis in China: a randomized controlled trial	N	Not virtual ward. Case management				1
Lopez Cabezas,C	Homs Peipoch,E	Farmacia Hospitalaria	2006	134	Randomized clinical trial of a postdischarge pharmaceutical care program vs regular follow-up in patients with heart failure	N	Not virtual ward. Educational intervention				1
Madigan, E		Journal of Nursing and Healthcare of Chronic Diseases	2008	145 191	People with heart failure and home health care resource use and outcomes	N	Not an RCT		1
Madigan, E	Boxer, RS	Home Health Care Services Quarterly	2013	99	Home health care with telemonitoring improves health status for older adults with heart failure	N	Patient population not post-discharge.			1
Makai, P	Melis, RF	Journal of Medical Internet Research	2014	682	Evaluation of an eHealth intervention in chronic care for frail older people: why adherence is the first target	N	Not an RCT		1
Mau, K	Culina, J	Progress in Cardiovascular Nursing	2006		Nurse-directed home-based heart failure management program decreases death/readmission rates and increases dietary and medication compliance	N	Conference Abstract								1
Masella,C	Valsecchi,S	Journal of Telemedicine and Telecare	2008	67	Assessment of a remote monitoring system for implantable cardioverter defibrillators	N	Patient population not post-discharge			1
McCauley, KM	Naylor, MD	Disease Management	2006	118	Advanced practice nurse strategies to improve outcomes and reduce cost in elders with heart failure	N	Not virtual ward. Case Management				1
McDowell, JE	Tate, S	Journal of Telemedicine and Telecare	2015		A randomised clinical trial of the effectiveness of home-based health care with telemonitoring in patients with COPD	N	Patient population not post-discharge			1
Mesteig,M	Saltvedt,I	BMC Health Services Research	2010		Unwanted incidents during transition of geriatric patients from hospital to home: a prospective observational study	N	Not an RCT		1
Mims, RB	Conroy, MV	Journal of the American Geriatrics Society	1977		Physician house calls: a complement to hospital-based medical care	N	Patient population not post-discharge			1
Mitchell, JG	Roberts, M	Journal of Telemedicine and Telecare	2000		Renal telemedicine to the home	N	Case Report								1
Morguet,AJ	Schultheiss,HP	Cardiology	2008		Impact of telemedical care and monitoring on morbidity in mild to moderate chronic heart failure	N	Patient population not post-discharge			1
Mortara,A	Sleight,P	European Journal of Heart Failure	2009	461	Home telemonitoring in heart failure patients: the HHH study (Home or Hospital in Heart Failure)	N	Patient population not post-discharge			1
Naylor, MD	Schwartz, JS	Journal of the American Geriatrics Society	2004	239	Transitional care of older adults hospitalized with heart failure: a randomized, controlled trial [corrected] [published erratum appears in J AM GERIATR SOC 2004 Jul;52(7):1228]	N	Not virtual ward				1
Naylor, MD	McCauley, KM	Journal of Cardiovascular Nursing	1999	202	The effects of a discharge planning and home follow-up intervention on elders hospitalized with common medical and surgical cardiac conditions	N	Not virtual ward.				1
Newcomer, R	Graves, MT	Evaluation and the Health Professions	2004	3079	Outcomes of preventive case management among high-risk elderly in three medical groups: a randomized clinical trial	N	Patient population not post-discharge.			1
Ohuabunwa, U	Flacker, J	Journal of the American Geriatrics Society	2013	121	Implementation of a care transitions model for low-income older adults: A high-risk, vulnerable population	N	Not an RCT		1
Ota, KS		Archives of Internal Medicine	2012		The transitionalist: Optimizing inpatient-to-outpatient transitions of care	N	Author Commentary								1
Paget,T	Lewis,C	Nursing Times	2010	22	Using home telehealth to empower patients to monitor and manage long term conditions	N	Patient population not post-discharge			1
Pedone,C	Incalzi,RA	BMC Health Services Research	2013	99	Efficacy of multiparametric telemonitoring on respiratory outcomes in elderly people with COPD: a randomized controlled trial	N	Patient population not post-discharge			1
Peters-Klimm, F	Szecsenyi, J	Trials	2010		Case management for patients with chronic systolic heart failure in primary care: The HICMan exploratory randomised controlled trial	N	Patient population not post-discharge			1
Peterson-Sgro, K		Home Healthcare Nurse	2007		Reducing acute care hospitalization and emergent care use through home health disease management: one agency's success story	N	Patient population not post-discharge			1
Pinna,GD	Johnson,O	International Journal of Cardiology	2007	461	Home telemonitoring of vital signs and cardiorespiratory signals in heart failure patients: system architecture and feasibility of the HHH model	N	Patient population not post-discharge			1
Pinnock, H	McKinstry,B	Primary Care Respiratory Journal	2009		The impact of a telemetric chronic obstructive pulmonary disease monitoring service: randomised controlled trial with economic evaluation and nested qualitative study	N	Protocol Manuscript								1
Piotrowicz,E	Piotrowicz,R	Journal of Telemedicine and Telecare	2012	75	ECG telemonitoring during home-based cardiac rehabilitation in heart failure patients	N	Patient population not post-discharge			1
Quinn,C		Home Healthcare Nurse	2006	22	Low-technology heart failure care in home health: improving patient outcomes	N	Not an RCT		1
Riegel, B	Romero, T	Journal of Cardiac Failure	2006		Randomized controlled trial of telephone case management in Hispanics of Mexican origin with heart failure	N	Patient population not post-discharge			1
Riegel, B	Unger, A	Archives of Internal Medicine	2002	358	Effect of a standardized nurse case-management telephone intervention on resource use in patients with chronic heart failure	N	Not virtual ward.				1
Roth, A	Golovner,M	International Journal of Cardiology	2004	118	Telecardiology for patients with chronic heart failure: the 'SHL' experience in Israel	N	Patient population not post-discharge.			1
Rytter, L	Kjellberg, J	Scandinavian Journal of Primary Health Care	2010		Comprehensive discharge follow-up in patients‚Äô homes by GPs and district nurses of elderly patients	Y		1
Saleh,A		Thorax	2014	99	Telehealth for chronic disease management	N	Not an RCT		1
Scalvini,S	Giodano,A	Journal of Telemedicine and Telecare	2005	426	Effect of home-based telecardiology on chronic heart failure: Costs and outcomes	N	Patient population not post-discharge.			1
Scalvini,S	Auxillia, F	Telemedicine Journal	2009		The SUMMA Project: a feasibility study on telemedicine in selected Italian areas	N	Patient population not post-discharge.			1
Scalvini,S	Buscaya, O	Journal of Telemedicine and Telecare	2004	1467	A pilot study of nurse-led home-based tele-cardiology for patients with chronic heart failure	N	Patient population not post-discharge.			1
Scalvini,S	Gilsenti,F	Journal of Telemedicine and Telecare	2006	438	Chronic heart failure home-based management with a telecardiology system: a comparison between patients followed by general practitioners and by a cardiology department	N	Not an RCT		1
Schachter, M	Chan, C	Hemodialysis International	2013		Home dialysis virtual ward identifies gaps in care	N	Conference Abstract								1
Schermer, TRJ	Jeijdra, YF	Archived of Internal Medicine	2011		Relapse after hospital admission for COPD: Are routine outpatient follow-up visits the way to go?	N	Author Commentary								1
Scherr, D	Fruhwald, FM	Journal of Medical Internet Research	2009	120	Effect of home-based telemonitoring using mobile phone technology on the outcome of heart failure patients after an episode of acute decompensation: randomized controlled trial	N	Not virtual ward. Telemonitoring				1
Schmidt,S	Stettin,J	Telemedicine	2008		Acceptance of telemonitoring to enhance medication compliance in patients with chronic heart failure	N	Patient population not post-discharge.			1
Schneider, NM		home Healthcare Nurse	2004	Not reported	Managing congestive heart failure using home telehealth	N	Not an RCT		1
Schou,M		European Heart Journal	2012		Extended follow-up in an HF clinic did not reduce death or hospital admission in stable systolic HF	N	Patient population not post-discharge.			1
Schwarz,KA	Litman,G	Progress in Cardiovascular Nursing	2008	102	Telemonitoring of heart failure patients and their caregivers: a pilot randomized controlled trial	N	Not virtual ward. Telemonitoring				1
Segrelle, CG	Ancochea, J	Respiratory Medicine	2014		A home telehealth program for patients with severe COPD: the PROMETE study	N	Patient population not post-discharge.			1
Seto,E	Ross,HJ	Journal of Medical Internet Research	2012	100	Mobile phone-based telemonitoring for heart failure management: a randomized controlled trial	N	Case Study								1
Setter,SM	Sonnett,TE	American Journal of Health-System Pharmacy	2009	220	Effectiveness of a pharmacist--nurse intervention on resolving medication discrepancies for patients transitioning from hospital to home health care	N	Not an RCT		1
Shany,T	Basilakis,J	Studies in Health Technology & Informatics	2010		Home telecare study for patients with chronic lung disease in the Sydney West Area Health Service	N	Patient population not post-discharge.			1
Shu, CC	Ko, WJ	BMC Medicine	2011	313	integrated postdischarge transitional care in a hospitalist system to improve discharge outcome:an experimental study	N	Not an RCT		1
Simpson, TRG		Thorax	2013		A comprehensive case management programme to prevent chronic obstructive pulmonary disease hospitalisations	N	Author Commentary								1
Skiadas, M	Skouras,C	Journal of Telemedicine and Telecare	2002	29	Design, implementation and preliminary evaluation of a telemedicine system for home haemodialysis	N	Not an RCT.		1
Smith,B	Galbreath,AD	American Journal of Managed Care	2008	1069	Cost-effectiveness of telephonic disease management in heart failure.	N	Patient population not post-discharge			1
Soran, OZ	Feldman,AM	Journal of Cardiac Failure	2008		A Randomized Clinical Trial of the Clinical Effects of Enhanced Heart Failure Monitoring Using a Computer-Based Telephonic Monitoring System in Older Minorities and Women	N	Patient population not post-discharge			1
Sorknaes,AD	Ostergaard,B	Journal of Telemedicine & Telecare	2013	266	The effect of real-time teleconsultations between hospital-based nurses and patients with severe COPD discharged after an exacerbation	N	Not virtual ward. Telemonitoring				1
Sorknaes,AD	Hansen-Nord,M	Clinical Respiratory Journal	2011	100	Nurse tele-consultations with discharged COPD patients reduce early readmissions - an interventional study	N	Not virtual ward. Telemonitoring				1
Steventon,A	Newman,S	BMJ	2012	3154	Effect of telehealth on use of secondary care and mortality: findings from the Whole System Demonstrator cluster randomised trial	N	Patient population not post-discharge			1
Tabak, M	Hermie, J	Clinical Rehabilitation	2014	34	A telerehabilitation intervention for patients with Chronic Obstructive Pulmonary Disease: a randomized controlled pilot trial	N	Patient population not post-discharge			1
Takahashi, PY		Annals of Internal Medicine	2012		Telemonitoring did not reduce hospitalizations or ED visits in highrisk elderly patients	N	Author Commentary								1
Takahashi, PY	Hanson, GJ	Archives of Internal Medicine	2012	205	A randomized controlled trial of telemonitoring in older adults with multiple health issues to prevent hospitalizations and emergency department visits	N	Patient population not post-discharge			1
Thompson, DR		Evidence Based Nursing	2008		Telehome monitoring reduced readmissions and improved quality of life in heart failure or angina	N	Author Commentary								1
Tompkins, C	Orwat, J	Journal of Healthcare Management	2010	390	A randomized trial of telemonitoring heart failure patients	N	Patient population not post-discharge			1
Trappenburg, J	Groenwold,R	Archives of Internal Medicine	2012		Increased mortality following telemonitoring in frail elderly patients: Look before you leap!	N	Author Commentary								1
Trappenburg, J	Schrijvers, AJP	Telemedicine	2008	115	Effects of telemonitoring in patients with chronic obstructive pulmonary disease	N	Patient population not post-discharge			1
Upatising, B	Takahashi, PY	International Journal of General Medicine	2013		Effects of home telemonitoring on transitions between frailty states and death for older adults: A randomized controlled trial	N	Patient population not post-discharge			1
Vallina,H	Effken,J	Communicating Nursing Research	2010		Telemonitoring and heart failure outcomes	N	Conference Abstract								1
Vekov,TY	Hristov,H	World Hospital & Health Services	2011	85	Comparative analysis of the quality of life in home and hospital treatment of patients suffering from heart failure	N	Not an RCT		1
Vitacca, M	Scalvini, S	European Respiratory Journal	2009	240	Tele-assistance in chronic respiratory failure patients: a randomised clinical trial	N	Not virtual ward. Telemonitoring				1
Wade, MJ	Krakauer, RS	American Journal of Managed Care		316	Telemonitoring with case management for seniors with heart failure	N	Patient population not post-discharge			1
Wakefield,BJ	Rosenthal,GE	Telemedicine Journal	2008	148	Evaluation of home telehealth following hospitalization for heart failure: a randomized trial	N	Not virtual ward. Telmonitoring				1
Walters,J	Walters,EH	BMJ Open	2013	182	Effects of telephone health mentoring in community-recruited chronic obstructive pulmonary disease on self-management capacity, quality of life and psychological morbidity: A randomised controlled trial	N	Patient population not post-discharge			1
Watkins, L	Kring, D	Professional Case Management	2012		Hospital to home: a transition Program for frail older adults	N	Patient population not post-discharge			1
Weintraub, A	Konstam, MA	Journal of Cardiac Failure	2010	188	A multicenter randomized controlled evaluation of automated home monitoring and telephonic disease management in patients recently hospitalized for congestive heart failure: the SPAN-CHF II trial	N	No usual care comparator					1
Wetmore, L	Trowbridge, JF	American Journal of Pharmacy Benefits	2013		Redesigning heart failure management to optimize patient and system outcomes	N	Review								1
Williams, N		Evidence based Nursing	2003		Nurse led transitional care improved health related quality of life and reduced emergency department use for heart failure	N	Author Commentary								1
Wong, FKY	Lee,R	Journal of Advanced Nursing	2008	166	Can home visits help reduce hospital readmissions? Randomized controlled trial	N	Not virtual ward. Home Visits				1
Woodend, AK	Struthers, C	Heart and Lung	2008	249	Telehome monitoring in patients with cardiac disease who are at high risk of readmission	N	Not virtual ward. Telemonitoring				1
Yallop, J	Krum, H	Aust Nurs J	2006		CHAT--a study of a nurse-led system of care	N	Protocol Manuscript							1	1
Zugck, C	Cebola, R	European Journal of Heart Failure	2008		Telemedicine reduces hospitalisation rates in patients with chronic heart failure: results of the randomised HiTel tria	N	Conference Abstract	7	21	76	32	2	2		1
															29
							Totals	14	42	152	63		4			0	0	0	0	0	0	0

## Sheet: SCOPUS UPDATE
Prioritizing Exclusion Criteria: 1) Not an RCT; 2) Patient population not post-discharge; 3) Not the specified intervention; 4) Not the specified outcomes
First Author	Last Author	Journal	Year	n	Title	Include?	Primary reason for exclusion	Included	Not an RCT	Patient population not post-discharge	Not a Virtual Ward	No usual care comparater	Does not include the specified outcomes	Duplicate Cohort	Other (Editorial/Protocol Manuscript/Review/Conference Abstract/ Case Report/Case Study)
Biannic, C	Sabatier, R	European Research in Telemedicine	2009		Educational home follow-up by telemedicine in cases of cardiac insufficiency. Randomised, multicentric study from the Basse-Normandie region. Preliminary results	N	Not a Virtual Ward. Telemonitoring.				1
Bohm, M	Brachmann, J	European Heart Journal	2016		Fluid status telemedicine alerts for heart failure: A randomized controlled trial	N	Patient population not post-discharge.			1
Buurman, B	de Rooij, S	JAMA Internal	2016		Comprehensive geriatric assessment and transitional care in acutely hospitalized patients the transitional care bridge randomized clinical trial	N	Not a Virtual Ward. Case Management. Some patients discharged to nursing home. Not the correct patient population.				1
Clemson, L	Cameron, I	Journal of the American Geriatrics Society	2016		Occupational Therapy Predischarge Home Visits in Acute Hospital Care: A Randomized Trial	N	Not a Virtual Ward. Case Management.				1
Comin-Colet, J	Bruguera, J	Journal of Telemedicine and Telecare	2016		Impact on clinical events and healthcare costs of adding telemedicine to multidisciplinary disease management programmes for heart failure: Results of a randomized controlled trial	N	No usual care comparator.					1
Cotton, M	Stevenson, R	Thorax	2000		Early discharge for patients with exacerbations of chronic obstructive pulmonary disease: A randomised controlled trial	N	Not a Virtual Ward. Hospital at Home.				1
Enguinados, S	Jamison, P	Journal of Gerontological Nursing	2012		A brief nurse practitioner intervention for vulnerable older adults	N	Not a Virtual Ward. Case Management.				1
Goernig, M	Leder, U	Physikalische Medizin, Rehabilitationsmedizin, Kurortmedizin	2009		Ambulatory disease management in cardiac patients: 12 Month follow-up of home care telemedicine in Thuringia by the management program Zertiva®	N	Not a Virtual Ward. Telemonitoring.				1
Grancelli, H		Revista espanola de cardiologia	2007		Disease management programs in heart failure. Findings of the DIAL study	N	Review								1
Hagglund, E	Hagerman, I	Scandinavian Cardiovascular Journal	2015		Patient-centred home-based management of heart failure: Findings from a randomised clinical trial evaluating a tablet computer for self-care, quality of life and effects on knowledge	N	Not a Virutal Ward. Educational Intervention.				1
Harter, M	Konig, HH	PLoS One	2016		Effectiveness of telephone-based health coaching for patients with chronic conditions: A randomised controlled trial	N	Patient population not post-discharge.			1
Hernandez, C	Roca, J	European Respiratory Journal	2003		Home hospitalisation of exacerbated chronic obstructive pulmonary disease patients	N	Not a Virtual Ward. Hospital at Home.				1
Ho, T	Lai, F	Scientific Reports	2016		Effectiveness of Telemonitoring in Patients with Chronic Obstructive Pulmonary Disease in Taiwan-A Randomized Controlled Trial	N	Not a Virtual Ward. Telemonitoring.				1
Lainscak, M	Farkas, J	Journal of the American Medical Directors Association	2013		Discharge coordinator intervention prevents hospitalizations in patients with COPD: A randomized controlled trial	N	Not a Virtual Ward. No longitudinal involvement.				1
Maeng, D	Griffith, D	Population Health Management	2013		Can telemonitoring reduce hospitalization and cost of care? A health plan's experience in managing patients with heart failure	N	Not an RCT.		1
Gagnon, J	Bergman, H	Advance Geriatric Nursing Practice	1999		Randomized controlled trial of nurse case management of frail older people	N	Patient population not post-discharge.			1
Patel, H	Schaufelberger, M	European Journal of Heart Failure	2008		Home care as an option in worsening chronic heart failure- A pilot study to evaluate feasibility, quality adjusted life years and cost-effectiveness	N	Patient population not post-discharge.			1
Pedersen, L	Damsgaard, E	European Geriatric Medicine	2016		Early geriatric follow-up after discharge reduces readmissions – A quasi-randomised controlled trial	N	Not a Virtual Ward. No longitudinal involvement.				1
Proctor, E	Dore, P	Health & Social Work	2000		Adequacy of home care and hospital readmission for elderly congestive heart failure patients	N	Not an RCT.		1
Puig-Junoy, J	Roca, J	European Journal of Health Economics	2007		The impact of home hospitalization on healthcare costs of exacerbations in COPD patients	N	Not a Virtual Ward. Hospital at Home.				1
Rea, H	Didsbury, P	Internal Medicine Journal	2004		A chronic disease management programme can reduce days in hospital for patients with chronic obstructive pulmonary disease	N	Patient population not post-discharge.			1
Rosati, R		nternational Conference on eHealth, Telemedicine, and Social Medicine	2009		Evaluation of remote monitoring in home health care	N	Not an RCT.		1
Stewart, S	Horowitz, J	Lancet	1998		Effects of a multidisciplinary, home-based intervention on unplanned readmissions and survival among patients with chronic congestive heart failure: A randomised controlled study	N	Not a Virtual Ward. No longitudinal involvement.				1
Stewart, S	Horowitz, J	Archives of Internal Medicine	1998		Effects of a home-based intervention among patients with congestive heart failure discharged from acute hospital care	N	Not a Virtual Ward. No longitudinal involvement.				1
Stewart, S	Horowitz, J	Journal of the American Geriatrics Society	1999		Effects of home-based intervention on unplanned readmissions and out- of-hospital deaths.	N	Not a Virtual Ward. No longitudinal involvement.				1
Stewart, S	Horowitz, J	Archives of Internal Medicine	1999		Prolonged beneficial effects of a home-based intervention on unplanned readmissions and mortality among patients with congestive heart failure	N	Not a Virtual Ward. No longitudinal involvement.				1
Titova, E	Henriksen, A	Respiratory Research	2015		Long term effects of an integrated care intervention on hospital utilization in patients with severe COPD: A single centre controlled study	N	Not a Virutal. No multidisciplinary follow-up.				1
Utens, C	van Schayck, O	BMJ Open	2012		Early assisted discharge with generic community nursing for chronic obstructive pulmonary disease exacerbations: Results of a randomised controlled trial	N	Not a Virtual Ward. Hospital at Home.				1
Villani, A	Parati, G	Journal of Telemedicine and Telecare	2014		Clinical and psychological telemonitoring and telecare of high risk heart failure patients	N	Not A Virutal Ward. Telemonitoring.				1
Widmer, R	Lerman, A	Journal of cardiovascular translational research	2015		Digital Health Intervention as an Adjunct to Cardiac Rehabilitation Reduces Cardiovascular Risk Factors and Rehospitalizations	N	Not an RCT.		1
Wong, F	Sham, M	Heart	2016		Effects of a transitional palliative care model on patients with end-stage heart failure: A randomised controlled trial	Y		1
Young, L	Barnason, S	BMC Cardiovascular Diseases	2016		Effects of a home-based activation intervention on self-management adherence and readmission in rural heart failure patients: The PATCH randomized controlled trial	N	Not A Virtual Ward. Educational Intervention.				1
								1	4	5	20	1	0	0	1
							Totals	2	8	10	39		0			0	0	0	0	0	0	0
